# Supplementary material for: Effect of spatial scale and latitude on diversity–disease relationships
Source: Ecology. 2020 Jan 23;101(3):e02955. doi: 10.1002/ecy.2955 (PMC7078972; doi:10.1002/ecy.2955)
Supplement: Supplementary file 8 [file ECY-101-e02955-s008.zip]

Archive with 1 entries (1 files):
- DataS2/DataS2.csv
