# Supplementary material for: Effect of spatial scale and latitude on diversity–disease relationships
Source: Ecology. 2020 Jan 23;101(3):e02955. doi: 10.1002/ecy.2955 (PMC7078972; doi:10.1002/ecy.2955)
Supplement: Supplementary file 8 [file ECY-101-e02955-s008.zip › DataS2/DataS2.csv]

Effect size	Study no	Name	g	Variance g	Size (ha)	Narrow scale	Coarse scale	Bioregion	Abs_latitude	Year	Country	Location	Data origin	Parasite	Disease / parasite cause	Sample size (corr.studies)	n1(group studies)	n2(group studies)	Taxa	Predictor	Response	Human parasite
1	1	Allan et al. 2009. Ecological correlates of risk and incidence of West Nile virus in the United States. Oecologia 158: 699-708	-2.533936652	0.607537259	777905045	5	3	3	39.4	2009	USA	Continental USA	Civitello et al. (2015)	West Nile virus	West Nile fever	Civitello et al. (2015)	Civitello et al. (2015)	Civitello et al. (2015)	Civitello et al. (2015)	Civitello et al. (2015)	Civitello et al. (2015)	Yes
2	2	Carver et al. 2011. A temporal dilution effect: hantavirus infection in deer mice and the intermittent presence of voles in Montana. Oecologia 166: 713-721	-0.599500605	0.084745416	3	1	1	3	47	2011	USA	Montana	Civitello et al. (2015)	Sin Nombre orthohantavirus	Hantavirus Pulmonary Syndrome	Civitello et al. (2015)	Civitello et al. (2015)	Civitello et al. (2015)	Civitello et al. (2015)	Civitello et al. (2015)	Civitello et al. (2015)	Yes
3	2	Carver et al. 2011. A temporal dilution effect: hantavirus infection in deer mice and the intermittent presence of voles in Montana. Oecologia 166: 713-721	-0.435259571	0.024723511	3	1	1	3	47	2011	USA	Montana	Civitello et al. (2015)	Sin Nombre orthohantavirus	Hantavirus Pulmonary Syndrome	Civitello et al. (2015)	Civitello et al. (2015)	Civitello et al. (2015)	Civitello et al. (2015)	Civitello et al. (2015)	Civitello et al. (2015)	Yes
4	2	Carver et al. 2011. A temporal dilution effect: hantavirus infection in deer mice and the intermittent presence of voles in Montana. Oecologia 166: 713-721	-0.279425466	0.02406058	3	1	1	3	47	2011	USA	Montana	Civitello et al. (2015)	Sin Nombre orthohantavirus	Hantavirus Pulmonary Syndrome	Civitello et al. (2015)	Civitello et al. (2015)	Civitello et al. (2015)	Civitello et al. (2015)	Civitello et al. (2015)	Civitello et al. (2015)	Yes
5	3	Clay et al. 2009. Sin Nombre Virus and Rodent Species Diversity: A Test of the Dilution and Amplification Hypotheses. Plos One 4:e6467	-1.152174949	0.307069498	50	2	1	3	39.8	2009	USA	Utah	Civitello et al. (2015)	Sin Nombre orthohantavirus	Hantavirus Pulmonary Syndrome	Civitello et al. (2015)	Civitello et al. (2015)	Civitello et al. (2015)	Civitello et al. (2015)	Civitello et al. (2015)	Civitello et al. (2015)	Yes
6	4	Derne et al. 2011. Biodiversity and leptospirosis risk: A case of pathogen regulation? Medical Hypotheses 77: 339-344	-4.923111195	0.633647682	313632200	5	3	N/A	N/A	2011	Island nations	Island nations	Civitello et al. (2015)	Leptospira spp.	Leptospirosis	Civitello et al. (2015)	Civitello et al. (2015)	Civitello et al. (2015)	Civitello et al. (2015)	Civitello et al. (2015)	Civitello et al. (2015)	Yes
7	5	Dizney and Ruedas. 2009. Increased Host Species Diversity and Decreased Prevalence of Sin Nombre Virus. Emerging Infectious Diseases 15: 1012-1018	-1.548572885	0.886589645	15	1	1	3	45.6	2009	USA	Oregon	Civitello et al. (2015)	Sin Nombre orthohantavirus	Hantavirus Pulmonary Syndrome	Civitello et al. (2015)	Civitello et al. (2015)	Civitello et al. (2015)	Civitello et al. (2015)	Civitello et al. (2015)	Civitello et al. (2015)	Yes
8	6	Ezenwa et al. 2006. Avian diversity and West Nile virus: testing associations between biodiversity and infectious disease risk. Proceedings of the Royal Society B-Biological Sciences 273: 109-117	-1.907579221	0.917932858	30	2	1	2	30.3	2006	USA	Louisiana	Civitello et al. (2015)	West Nile virus	West Nile fever	Civitello et al. (2015)	Civitello et al. (2015)	Civitello et al. (2015)	Civitello et al. (2015)	Civitello et al. (2015)	Civitello et al. (2015)	Yes
9	7	Foley et al. 2009. Emergence of Tick-Borne Granulocytic Anaplasmosis Associated with Habitat Type and Forest Change in Northern California. American Journal of Tropical Medicine and Hygiene 81: 1132-1140	-0.326899128	0.245292275	984738	4	2	3	38.7	2009	USA	California	Civitello et al. (2015)	Anaplasma phagocytophilum	Anaplasmosis	Civitello et al. (2015)	Civitello et al. (2015)	Civitello et al. (2015)	Civitello et al. (2015)	Civitello et al. (2015)	Civitello et al. (2015)	Yes
10	8	Kilonzo et al. 2013. Fecal Shedding of Zoonotic Food-Borne Pathogens by Wild Rodents in a Major Agricultural Region of the Central California Coast. Applied and Environmental Microbiology 79: 6337-6344	-0.632853498	0.318655256	117	2	1	3	36.6	2013	USA	California	Civitello et al. (2015)	Escherichia coli	Different diseases	Civitello et al. (2015)	Civitello et al. (2015)	Civitello et al. (2015)	Civitello et al. (2015)	Civitello et al. (2015)	Civitello et al. (2015)	Yes
11	8	Kilonzo et al. 2013. Fecal Shedding of Zoonotic Food-Borne Pathogens by Wild Rodents in a Major Agricultural Region of the Central California Coast. Applied and Environmental Microbiology 79: 6337-6344	-0.007297222	0.309848843	117	2	1	3	36.6	2013	USA	California	Civitello et al. (2015)	Giardia spp.	Giardiasis	Civitello et al. (2015)	Civitello et al. (2015)	Civitello et al. (2015)	Civitello et al. (2015)	Civitello et al. (2015)	Civitello et al. (2015)	Yes
12	8	Kilonzo et al. 2013. Fecal Shedding of Zoonotic Food-Borne Pathogens by Wild Rodents in a Major Agricultural Region of the Central California Coast. Applied and Environmental Microbiology 79: 6337-6344	-1.224008652	0.382575214	117	2	1	3	36.6	2013	USA	California	Civitello et al. (2015)	Salmonella enterica	Salmonellosis	Civitello et al. (2015)	Civitello et al. (2015)	Civitello et al. (2015)	Civitello et al. (2015)	Civitello et al. (2015)	Civitello et al. (2015)	Yes
13	8	Kilonzo et al. 2013. Fecal Shedding of Zoonotic Food-Borne Pathogens by Wild Rodents in a Major Agricultural Region of the Central California Coast. Applied and Environmental Microbiology 79: 6337-6344	-0.382820492	0.322638538	117	2	1	3	36.6	2013	USA	California	Civitello et al. (2015)	Cryptosporidium spp.	Cryptosporidiosis	Civitello et al. (2015)	Civitello et al. (2015)	Civitello et al. (2015)	Civitello et al. (2015)	Civitello et al. (2015)	Civitello et al. (2015)	Yes
14	9	Lacroix et al. 2013. Non-random biodiversity loss underlies predictable increases in viral disease prevalence. Journal of the Royal Society Interface 11: 20130947	-1.067867772	0.162226433	26868330	4	2	3	41.4	2013	USA	British Columbia Oregon and California	Civitello et al. (2015)	Yellow dwarf virus	Barley yellow dwarf	Civitello et al. (2015)	Civitello et al. (2015)	Civitello et al. (2015)	Civitello et al. (2015)	Civitello et al. (2015)	Civitello et al. (2015)	No
15	10	Logiudice et al. 2008. Impact of host community composition on Lyme disease risk. Ecology 89: 2841-2849	0.588450292	0.162819329	15810659	4	2	3	42.5	2008	USA	Connecticut New Jersey and New York	Civitello et al. (2015)	Borrelia burgdorferi	Lyme disease	Civitello et al. (2015)	Civitello et al. (2015)	Civitello et al. (2015)	Civitello et al. (2015)	Civitello et al. (2015)	Civitello et al. (2015)	Yes
16	10	Logiudice et al. 2008. Impact of host community composition on Lyme disease risk. Ecology 89: 2841-2849	-1.139464748	0.142431928	15810659	4	2	3	42.5	2008	USA	Connecticut New Jersey and New York	Civitello et al. (2015)	Borrelia burgdorferi	Lyme disease	Civitello et al. (2015)	Civitello et al. (2015)	Civitello et al. (2015)	Civitello et al. (2015)	Civitello et al. (2015)	Civitello et al. (2015)	Yes
17	10	Logiudice et al. 2008. Impact of host community composition on Lyme disease risk. Ecology 89: 2841-2849	0.215662144	0.151892189	15810659	4	2	3	42.5	2008	USA	Connecticut New Jersey and New York	Civitello et al. (2015)	Borrelia burgdorferi	Lyme disease	Civitello et al. (2015)	Civitello et al. (2015)	Civitello et al. (2015)	Civitello et al. (2015)	Civitello et al. (2015)	Civitello et al. (2015)	Yes
18	11	Loss et al. 2009. Avian host community structure and prevalence of West Nile virus in Chicago Illinois. Oecologia 159: 415-424	-0.346467779	0.409536382	6	1	1	3	41.8	2009	USA	Illinois	Civitello et al. (2015)	West Nile virus	West Nile fever	Civitello et al. (2015)	Civitello et al. (2015)	Civitello et al. (2015)	Civitello et al. (2015)	Civitello et al. (2015)	Civitello et al. (2015)	Yes
19	12	Mills J.N. 2005. Regulation of Rodent-Borne viruses in the natural host: implications for human disease. Archives of Virology: 45-57	-4.530285714	2.653708957	87949411	4	2	3	35.8	2005	USA	Southwestern USA	Civitello et al. (2015)	Sin Nombre orthohantavirus	Hantavirus Pulmonary Syndrome	Civitello et al. (2015)	Civitello et al. (2015)	Civitello et al. (2015)	Civitello et al. (2015)	Civitello et al. (2015)	Civitello et al. (2015)	Yes
20	13	Moore and Borer. 2012. The influence of host diversity and composition on epidemiological patterns at multiple spatial scales. Ecology 93: 1095-1105	-0.697834917	0.226939686	20	2	1	3	44.3	2012	USA	Oregon	Civitello et al. (2015)	Yellow dwarf virus	Barley yellow dwarf	Civitello et al. (2015)	Civitello et al. (2015)	Civitello et al. (2015)	Civitello et al. (2015)	Civitello et al. (2015)	Civitello et al. (2015)	No
21	14	Orrock et al. 2011. Biogeographic and Ecological Regulation of Disease: Prevalence of Sin Nombre Virus in Island Mice Is Related to Island Area Precipitation and Predator Richness. American Naturalist 177: 691-697	-0.052220912	0.43247132	89789	4	2	2	33.7	2011	USA	California	Civitello et al. (2015)	Sin Nombre orthohantavirus	Hantavirus Pulmonary Syndrome	Civitello et al. (2015)	Civitello et al. (2015)	Civitello et al. (2015)	Civitello et al. (2015)	Civitello et al. (2015)	Civitello et al. (2015)	Yes
22	15	Piudo et al. 2011. Rodent Community Structure and Andes Virus Infection in Sylvan and Peridomestic Habitats in Northwestern Patagonia Argentina. Vector-Borne and Zoonotic Diseases 11: 315-324	-0.301981755	0.082538091	27	2	1	3	39.8	2011	Argentina	Patagonia	Civitello et al. (2015)	Andes orthohantavirus	Hantavirus Pulmonary Syndrome	Civitello et al. (2015)	Civitello et al. (2015)	Civitello et al. (2015)	Civitello et al. (2015)	Civitello et al. (2015)	Civitello et al. (2015)	Yes
23	16	Prusinski et al. 2006. Habitat structure associated with Borrelia burgdorferi prevalence in small mammals in New York State. Environmental Entomology 35: 308-319	-0.148643627	0.311839777	9866593	4	2	3	42.7	2006	USA	New York	Civitello et al. (2015)	Borrelia burgdorferi	Lyme disease	Civitello et al. (2015)	Civitello et al. (2015)	Civitello et al. (2015)	Civitello et al. (2015)	Civitello et al. (2015)	Civitello et al. (2015)	Yes
24	17	Rend�n-Franco et al. 2014. Effect of host species diversity on multiparasite systems in rodent communities. Parasitology Research 113: 447-450	-6.423098812	2.327272727	16	2	1	2	31	2014	Mexico	Chihuahua	Civitello et al. (2015)	Eimeria spp.	Coccidiosis	Civitello et al. (2015)	Civitello et al. (2015)	Civitello et al. (2015)	Civitello et al. (2015)	Civitello et al. (2015)	Civitello et al. (2015)	No
25	17	Rend�n-Franco et al. 2014. Effect of host species diversity on multiparasite systems in rodent communities. Parasitology Research 113: 447-450	-2.721205372	1.163636364	16	2	1	2	31	2014	Mexico	Chihuahua	Civitello et al. (2015)	Eimeria spp.	Coccidiosis	Civitello et al. (2015)	Civitello et al. (2015)	Civitello et al. (2015)	Civitello et al. (2015)	Civitello et al. (2015)	Civitello et al. (2015)	No
26	18	Salkeld et al. 2013. A meta-analysis suggesting that the relationship between biodiversity and risk of zoonotic pathogen transmission is idiosyncratic. Ecology Letters 16: 679-686	0.085263568	0.238852823	257560	3	2	3	40.8	2013	USA	Colorado	Civitello et al. (2015)	Yersinia pestis	Plague	Civitello et al. (2015)	Civitello et al. (2015)	Civitello et al. (2015)	Civitello et al. (2015)	Civitello et al. (2015)	Civitello et al. (2015)	Yes
27	19	Xavier et al. 2012. Lower Richness of Small Wild Mammal Species and Chagas Disease Risk. PLoS Negl Trop Dis 6: e1647	-0.680680602	0.180245368	70295279	4	2	1	4.5	2012	Brazil	Biomes: Amazon Caatinga and Pantanal	Civitello et al. (2015)	Trypanosoma cruzi	Chagas disease	Civitello et al. (2015)	Civitello et al. (2015)	Civitello et al. (2015)	Civitello et al. (2015)	Civitello et al. (2015)	Civitello et al. (2015)	Yes
28	19	Xavier et al. 2012. Lower Richness of Small Wild Mammal Species and Chagas Disease Risk. PLoS Negl Trop Dis 6: e1647	-0.428735003	0.169758407	70295279	4	2	1	4.5	2012	Brazil	Biomes: Amazon Caatinga and Pantanal	Civitello et al. (2015)	Trypanosoma cruzi	Chagas disease	Civitello et al. (2015)	Civitello et al. (2015)	Civitello et al. (2015)	Civitello et al. (2015)	Civitello et al. (2015)	Civitello et al. (2015)	Yes
29	19	Xavier et al. 2012. Lower Richness of Small Wild Mammal Species and Chagas Disease Risk. PLoS Negl Trop Dis 6: e1647	-0.912897968	0.192623075	70295279	4	2	1	4.5	2012	Brazil	Biomes: Amazon Caatinga and Pantanal	Civitello et al. (2015)	Trypanosoma cruzi	Chagas disease	Civitello et al. (2015)	Civitello et al. (2015)	Civitello et al. (2015)	Civitello et al. (2015)	Civitello et al. (2015)	Civitello et al. (2015)	Yes
30	20	Hydeman et al. 2017. Prevalence and genetic diversity of Batrachochytrium dendrobatidis in Central African island and continental amphibian communities. Ecology and Evolution 7: 7729-7738	0.949870565	0.219920152	6906310	4	2	1	0.1	2017	Gabon Eq. Guinea Sao Tom� and Pr�ncipe	Gabon Bioko Sao Tom�	New effect size	Batrachochytrium dendrobatidis	Chytridiomycosis	22	N/A	N/A	Frogs	Species richness	Prevalence	No
31	21	Ecke et al. 2017. Dampening of population cycles in voles affects small mammal community structure decreases diversity and increases prevalence of a zoonotic disease. Ecology and Evolution 7: 5331-5342	-4.490888535	5.682019958	998945	3	2	3	64.4	2017	Sweden	Vindeln Umea Northeast Sweden	New effect size	Puumala orthohantavirus	Nephropathia epidemica	5	N/A	N/A	Small mammals	Beta diversity	No. of infected bank voles	Yes
32	21	Ecke et al. 2017. Dampening of population cycles in voles affects small mammal community structure decreases diversity and increases prevalence of a zoonotic disease. Ecology and Evolution 7: 5331-5342	-2.266934806	1.924748354	1	1	1	3	64.4	2017	Sweden	Vindeln Umea Northeast Sweden	New effect size	Puumala orthohantavirus	Nephropathia epidemica	5	N/A	N/A	Small mammals	Alpha diversity	No. of infected bank voles	Yes
33	22	Wood et al. 2017. Human infectious burdens decrease with urbanization but not with biodiversity. Philosophical Transactions Royal Society B. 372	0.320037938	0.067812686	2080279000	6	3	N/A	N/A	2017	Global study	Global	New effect size	Plasmodium spp.	Malaria	60	N/A	N/A	Human	Bird and mammal species richness	Disability adjusted life years (DALY)	Yes
34	22	Wood et al. 2017. Human infectious burdens decrease with urbanization but not with biodiversity. Philosophical Transactions Royal Society B. 372	0.198441509	0.066744123	2080279000	6	3	N/A	N/A	2017	Global study	Global	New effect size	Plasmodium spp.	Malaria	60	N/A	N/A	Human	Bird and mammal species richness	Disability adjusted life years (DALY)	Yes
35	22	Wood et al. 2017. Human infectious burdens decrease with urbanization but not with biodiversity. Philosophical Transactions Royal Society B. 372	0.305107162	0.27971869	880914900	6	3	N/A	N/A	2017	Global study	Global	New effect size	Schistosoma spp.	Schistosomiasis	14	N/A	N/A	Human	Bird and mammal species richness	Disability adjusted life years (DALY)	Yes
36	22	Wood et al. 2017. Human infectious burdens decrease with urbanization but not with biodiversity. Philosophical Transactions Royal Society B. 372	-0.018824471	0.27258515	880914900	6	3	N/A	N/A	2017	Global study	Global	New effect size	Schistosoma spp.	Schistosomiasis	14	N/A	N/A	Human	Bird and mammal species richness	Disability adjusted life years (DALY)	Yes
37	22	Wood et al. 2017. Human infectious burdens decrease with urbanization but not with biodiversity. Philosophical Transactions Royal Society B. 372	0.393492328	0.184328824	995694600	6	3	N/A	N/A	2017	Global study	Global	New effect size	Wuchereria bancrofti	Lymphatic filariasis	22	N/A	N/A	Human	Bird and mammal species richness	Disability adjusted life years (DALY)	Yes
38	22	Wood et al. 2017. Human infectious burdens decrease with urbanization but not with biodiversity. Philosophical Transactions Royal Society B. 372	-1.648842802	0.306416747	995694600	6	3	N/A	N/A	2017	Global study	Global	New effect size	Wuchereria bancrofti	Lymphatic filariasis	22	N/A	N/A	Human	Bird and mammal species richness	Disability adjusted life years (DALY)	Yes
39	22	Wood et al. 2017. Human infectious burdens decrease with urbanization but not with biodiversity. Philosophical Transactions Royal Society B. 372	0.258877689	0.067212574	2080279000	6	3	N/A	N/A	2017	Global study	Global	New effect size	Dengue virus	Dengue	60	N/A	N/A	Human	Bird and mammal species richness	Disability adjusted life years (DALY)	Yes
40	22	Wood et al. 2017. Human infectious burdens decrease with urbanization but not with biodiversity. Philosophical Transactions Royal Society B. 372	-0.382109407	0.068551387	2080279000	6	3	N/A	N/A	2017	Global study	Global	New effect size	Dengue virus	Dengue	60	N/A	N/A	Human	Bird and mammal species richness	Disability adjusted life years (DALY)	Yes
41	22	Wood et al. 2017. Human infectious burdens decrease with urbanization but not with biodiversity. Philosophical Transactions Royal Society B. 372	0.382109407	0.068551387	2080279000	6	3	N/A	N/A	2017	Global study	Global	New effect size	Rabies lyssavirus	Rabies	60	N/A	N/A	Human	Bird and mammal species richness	Disability adjusted life years (DALY)	Yes
42	22	Wood et al. 2017. Human infectious burdens decrease with urbanization but not with biodiversity. Philosophical Transactions Royal Society B. 372	0.09884704	0.066242287	2080279000	6	3	N/A	N/A	2017	Global study	Global	New effect size	Rabies lyssavirus	Rabies	60	N/A	N/A	Human	Bird and mammal species richness	Disability adjusted life years (DALY)	Yes
43	22	Wood et al. 2017. Human infectious burdens decrease with urbanization but not with biodiversity. Philosophical Transactions Royal Society B. 372	1.504365147	0.184303217	1403328100	6	3	N/A	N/A	2017	Global study	Global	New effect size	Leishmania spp.	Leishmaniasis	34	N/A	N/A	Human	Bird and mammal species richness	Disability adjusted life years (DALY)	Yes
44	22	Wood et al. 2017. Human infectious burdens decrease with urbanization but not with biodiversity. Philosophical Transactions Royal Society B. 372	-0.419741329	0.121062862	1403328100	6	3	N/A	N/A	2017	Global study	Global	New effect size	Leishmania spp.	Leishmaniasis	34	N/A	N/A	Human	Bird and mammal species richness	Disability adjusted life years (DALY)	Yes
45	22	Wood et al. 2017. Human infectious burdens decrease with urbanization but not with biodiversity. Philosophical Transactions Royal Society B. 372	0.520767042	0.174426493	832184400	6	3	N/A	N/A	2017	Global study	Global	New effect size	Food borne trematodes	Food borne trematodisasis	24	N/A	N/A	Human	Bird and mammal species richness	Disability adjusted life years (DALY)	Yes
46	22	Wood et al. 2017. Human infectious burdens decrease with urbanization but not with biodiversity. Philosophical Transactions Royal Society B. 372	0.844095575	0.193613408	832184400	6	3	N/A	N/A	2017	Global study	Global	New effect size	Food borne trematodes	Food borne trematodisasis	24	N/A	N/A	Human	Bird and mammal species richness	Disability adjusted life years (DALY)	Yes
47	22	Wood et al. 2017. Human infectious burdens decrease with urbanization but not with biodiversity. Philosophical Transactions Royal Society B. 372	0.56	0.210526316	651633300	6	3	N/A	N/A	2017	Global study	Global	New effect size	Trypanosoma cruzi	Chagas disease	20	N/A	N/A	Human	Bird and mammal species richness	Disability adjusted life years (DALY)	Yes
48	22	Wood et al. 2017. Human infectious burdens decrease with urbanization but not with biodiversity. Philosophical Transactions Royal Society B. 372	0.251736235	0.197356375	651633300	6	3	N/A	N/A	2017	Global study	Global	New effect size	Trypanosoma cruzi	Chagas disease	20	N/A	N/A	Human	Bird and mammal species richness	Disability adjusted life years (DALY)	Yes
49	22	Wood et al. 2017. Human infectious burdens decrease with urbanization but not with biodiversity. Philosophical Transactions Royal Society B. 372	0.617936325	0.098668037	2022387100	6	3	N/A	N/A	2017	Global study	Global	New effect size	Taenia solium	Cystercosis	44	N/A	N/A	Human	Bird and mammal species richness	Disability adjusted life years (DALY)	Yes
50	22	Wood et al. 2017. Human infectious burdens decrease with urbanization but not with biodiversity. Philosophical Transactions Royal Society B. 372	-0.782554031	0.10402956	2022387100	6	3	N/A	N/A	2017	Global study	Global	New effect size	Taenia solium	Cystercosis	44	N/A	N/A	Human	Bird and mammal species richness	Disability adjusted life years (DALY)	Yes
51	22	Wood et al. 2017. Human infectious burdens decrease with urbanization but not with biodiversity. Philosophical Transactions Royal Society B. 372	0.195763887	0.132149999	1370374900	6	3	N/A	N/A	2017	Global study	Global	New effect size	Echinococcus spp.	Echinococcosis	30	N/A	N/A	Human	Bird and mammal species richness	Disability adjusted life years (DALY)	Yes
52	22	Wood et al. 2017. Human infectious burdens decrease with urbanization but not with biodiversity. Philosophical Transactions Royal Society B. 372	-0.315719585	0.134265701	1370374900	6	3	N/A	N/A	2017	Global study	Global	New effect size	Echinococcus spp.	Echinococcosis	30	N/A	N/A	Human	Bird and mammal species richness	Disability adjusted life years (DALY)	Yes
53	22	Wood et al. 2017. Human infectious burdens decrease with urbanization but not with biodiversity. Philosophical Transactions Royal Society B. 372	0.690241133	0.074151814	2080279000	6	3	N/A	N/A	2017	Global study	Global	New effect size	Typhus bacterias	Typhus	60	N/A	N/A	Human	Bird and mammal species richness	Disability adjusted life years (DALY)	Yes
54	22	Wood et al. 2017. Human infectious burdens decrease with urbanization but not with biodiversity. Philosophical Transactions Royal Society B. 372	-0.40303661	0.068829877	2080279000	6	3	N/A	N/A	2017	Global study	Global	New effect size	Typhus bacterias	Typhus	60	N/A	N/A	Human	Bird and mammal species richness	Disability adjusted life years (DALY)	Yes
55	23	Young et al. 2017. Interacting effects of land use and climate on rodent-borne pathogens in central Kenya. Philosophical Transaction Royal Society B. 372	0.111404398	0.043368884	973733	3	2	1	0.3	2017	Kenya	Laikipia county central Kenya	New effect size	Anaplasma spp.	Anaplasmosis	92	N/A	N/A	Small mammals	Site-level Shannon diversity index of small mammals	Prevalence	Yes
56	23	Young et al. 2017. Interacting effects of land use and climate on rodent-borne pathogens in central Kenya. Philosophical Transaction Royal Society B. 372	0.203556109	0.043687831	973733	3	2	1	0.3	2017	Kenya	Laikipia county central Kenya	New effect size	Borrelia burgdorferi	Lyme disease	92	N/A	N/A	Small mammals	Site-level Shannon diversity index of small mammals	Prevalence	Yes
57	23	Young et al. 2017. Interacting effects of land use and climate on rodent-borne pathogens in central Kenya. Philosophical Transaction Royal Society B. 372	0.251305518	0.043926505	973733	3	2	1	0.3	2017	Kenya	Laikipia county central Kenya	New effect size	Bartonella spp.	Bartonella	92	N/A	N/A	Small mammals	Site-level Shannon diversity index of small mammals	Prevalence	Yes
58	23	Young et al. 2017. Interacting effects of land use and climate on rodent-borne pathogens in central Kenya. Philosophical Transaction Royal Society B. 372	-0.394727569	0.044944696	973733	3	2	1	0.3	2017	Kenya	Laikipia county central Kenya	New effect size	Theileria equi	Equine piroplasmosis	92	N/A	N/A	Small mammals	Site-level Shannon diversity index of small mammals	Prevalence	Yes
59	23	Young et al. 2017. Interacting effects of land use and climate on rodent-borne pathogens in central Kenya. Philosophical Transaction Royal Society B. 372	0.454817135	0.045505672	973733	3	2	1	0.3	2017	Kenya	Laikipia county central Kenya	New effect size	Hepatozoon spp.	Hepatozoon	92	N/A	N/A	Small mammals	Site-level Shannon diversity index of small mammals	Prevalence	Yes
60	23	Young et al. 2017. Interacting effects of land use and climate on rodent-borne pathogens in central Kenya. Philosophical Transaction Royal Society B. 372	-0.178203833	0.043581474	973733	3	2	1	0.3	2017	Kenya	Laikipia county central Kenya	New effect size	Coxiella burnetii	Q fever	92	N/A	N/A	Small mammals	Site-level Shannon diversity index of small mammals	Prevalence	Yes
61	24	Levine et al. 2017. Avian species diversity and transmission of West Nile virus in Atlanta Georgia. Parasites and Vectors 10:62	0.604692204	0.503735213	16	2	1	2	33.8	2017	USA	Atlanta	New effect size	West Nile virus	West Nile fever	8	N/A	N/A	Birds	Shannon-Wiener Diversity Index	Avian Seroprevalence	Yes
62	24	Levine et al. 2017. Avian species diversity and transmission of West Nile virus in Atlanta Georgia. Parasites and Vectors 10:62	-0.103499399	0.453029422	16	2	1	2	33.8	2017	USA	Atlanta	New effect size	West Nile virus	West Nile fever	8	N/A	N/A	Birds	Shannon-Wiener Diversity Index	Avian Seroprevalence	Yes
63	25	Strauss et al. 2016. Habitat predators and hosts regulate disease in Daphnia through direct and indirect pathways. Ecological Monographs 86: 393-411	-0.620170597	0.071413723	254330	3	2	3	39.1	2016	USA	Southwest Indiana	New effect size	Metschnikowia bicuspidata	Metschnikowia (parasitic fungus disease on Daphnia)	61	N/A	N/A	Daphnia	Host diversity	Prevalence of infection	No
64	26	Khalil et al. 2016. Declining ecosystem health and the dilution effect. Scientific Reports 6:31314	-0.12910376	0.002238121	998945	3	2	3	64.4	2016	Sweden	Vindeln Umea Northeast Sweden	New effect size	Puumala orthohantavirus	Nephropathia epidemica	N/A	58	58	Small mammals	N/A	N/A	Yes
65	26	Khalil et al. 2016. Declining ecosystem health and the dilution effect. Scientific Reports 6:31314	-0.379632706	0.015496485	998945	3	2	3	64.4	2016	Sweden	Vindeln Umea Northeast Sweden	New effect size	Puumala orthohantavirus	Nephropathia epidemica	N/A	58	58	Small mammals	N/A	N/A	Yes
66	27	Pruvot et al. 2016. Better alone or in ill company? The effect of migration and inter-species comingling on Fascioloides magna Infection in Elk. PLoS ONE 11:e0159319	-0.670808874	0.004543845	2426867	4	2	3	51.2	2016	Canada	Western Alberta	New effect size	Fascioloides magna	Giant liver fluke	10	N/A	N/A	Mammals	Cattle density	Elk herd prevalence	No
67	28	Linske et al. 2018. Ixodes scapularis Reservoir Host Diversity and Abundance impacts on Dilution of Borrelia burgdorferi in Residential and Woodland Habitats in Connecticut United States. Journal of Medical Entomology 55: 681-690	-1.823929725	0.528459403	1248126	3	2	3	41.6	2018	USA	Connecticut	New effect size	Borrelia burgdorferi	Lyme disease	14	N/A	N/A	Small mammals	Species richness of mammals	Mean prevalence 2015	Yes
68	28	Linske et al. 2018. Ixodes scapularis Reservoir Host Diversity and Abundance impacts on Dilution of Borrelia burgdorferi in Residential and Woodland Habitats in Connecticut United States. Journal of Medical Entomology 55: 681-690	-1.194478073	0.382310036	1248126	3	2	3	41.6	2018	USA	Connecticut	New effect size	Borrelia burgdorferi	Lyme disease	14	N/A	N/A	Small mammals	Species richness of mammals	Mean prevalence 2016	Yes
69	29	Lagrue and Poulin. 2015. Local Diversity reduces infection risk across multiple freshwater host-parasite associations. Freshwater Biology 60: 2445-2454	-0.685392565	0.046386201	165	2	1	3	46	2015	New Zealand	South island	New effect size	Freshwater parasitic trematodes	Trematode-mediated diseases	96	N/A	N/A	Freshwater species	Simpson diversity index of non-host invertebrates	Prevalence in hosts	No
70	30	Frank et al. 2016. Anthropogenic impacts on Costa Rican Bat parasitism are sex specific. Ecology and Evolution 6: 4898-4909	-0.124442267	0.215605678	7375	3	2	1	8.8	2016	Costa Rica	Southern part	New effect size	Bat flies	Fly parasitism on bats	18	N/A	N/A	Bats	Observed species richness	Parasite load	No
71	31	Worthen and Turner. 2015. The effects of odonate species abundance and diversity on parasitism by water mites (Arrenurus spp.): testing the dilution effect. International Journal of Odonatology 18: 233-248	0.261032314	0.347642189	49	2	1	3	35	2015	USA	South Carolina	New effect size	Arrenurus spp.	Water mite parasitism	11	N/A	N/A	Odonata	Species richness	Prevalence of water mites	No
72	32	Sun et al. 2018. Gastro-intestinal parasite infections of Ankole cattle in an unhealthy landscape an assessment of ecological predictors. Veterinary Parasitology 252: 107-116	-0.678651236	0.110441724	17929	3	2	1	1.3	2018	Rwanda	Rwanda	New effect size	Strongyle type nematodes	Gastrointestinal livestock diseases	40	N/A	N/A	Cattle	Goat sheep density	Prevalence of Strongyle-type nematode	No
73	32	Sun et al. 2018. Gastro-intestinal parasite infections of Ankole cattle in an unhealthy landscape an assessment of ecological predictors. Veterinary Parasitology 252: 107-116	-0.389937142	0.102531044	17929	3	2	1	1.3	2018	Rwanda	Rwanda	New effect size	Strongyloides spp.	Gastrointestinal livestock diseases	40	N/A	N/A	Cattle	Goat sheep density	Prevalence of Strongyloides	No
74	33	Sintayehu et al. 2017. Effect of host diversity and species assemblage composition on bovine tuberculosis btb risk in Ethiopian cattle. Parasitology 144: 783-792	-0.877208737	0.266605449	3527896	4	2	1	10.6	2017	Ethiopia	South Ethiopia	New effect size	Myobacterium bovis	Bovine tuberculosis	N/A	34	34	Cattle	N/A	N/A	No
75	33	Sintayehu et al. 2017. Effect of host diversity and species assemblage composition on bovine tuberculosis btb risk in Ethiopian cattle. Parasitology 144: 783-792	0.256170982	0.040943291	3527896	4	2	1	10.6	2017	Ethiopia	South Ethiopia	New effect size	Myobacterium bovis	Bovine tuberculosis	N/A	34	34	Cattle	N/A	N/A	No
76	34	Gagne et al. 2016. Mutual dilution of infection by an introduced parasite in native and invasive stream fishes across Hawaii. Parasitology 143: 1605-1614	-0.544902268	0.055682712	113188	3	2	1	20.7	2016	USA	Hawaii	New effect size	Camallanus cotti	Nematode worm infection	N/A	36	37	Fish	N/A	N/A	No
77	34	Gagne et al. 2016. Mutual dilution of infection by an introduced parasite in native and invasive stream fishes across Hawaii. Parasitology 143: 1605-1614	-0.986446704	0.144870311	113188	3	2	1	20.7	2016	USA	Hawaii	New effect size	Camallanus cotti	Nematode worm infection	N/A	9	36	Fish	N/A	N/A	No
78	35	Folet and Piovia-Scott. 2014. Vector biodiversity did not associate with tick borne pathogen prevalence in small mammal communities. Ticks Tick Borne Disease 5: 299-304	-0.35059664	0.353120203	5189697	4	2	3	39.1	2014	USA	Northern and Central California	New effect size	Anaplasma phagocytophilum	Anaplasmosis	11	N/A	N/A	Ticks	Tick species richness	Prevalence in ticks	Yes
79	35	Folet and Piovia-Scott. 2014. Vector biodiversity did not associate with tick borne pathogen prevalence in small mammal communities. Ticks Tick Borne Disease 5: 299-304	0.581830876	0.374681119	5189697	4	2	3	39.1	2014	USA	Northern and Central California	New effect size	Anaplasma phagocytophilum	Anaplasmosis	11	N/A	N/A	Small mammals	Small mammal species richness	Prevalence in small mammals	Yes
80	36	Zimmermann et al. 2017. Snail species diversity impacts the infection patterns Echinostoma spp. examples from field collected data. Acta Parasitologica 62: 493-501	-0.659044813	0.004839108	344766206	5	3	3	37.8	2017	USA	Middle and central USA	New effect size	Echinostoma spp.	Echinostomiasis	916	N/A	N/A	Snails	Snail species richness	Prevalence of Echinostoma spp. Miracidia	Yes
81	37	Millholland et al. 2017. Species identity supersedes the dilution effect concerning hantavirus prevalence at sites across Texas and Mexico. ILAR Journal 58: 401-412	0.248414872	0.100214607	72498918	4	2	2	27.3	2017	USA and Mexico	Texas and Mexico	New effect size	Hantaviruses	Hantavirus diseases	40	N/A	N/A	Small mammals	Hurlbert's index of eveness	Prevalence of antibodies	Yes
82	38	Hofmeester T. 2016. The role of host diversity in Borrelia burgdorferi s.l. dynamics in Ecology and prevention of Lyme borreliosis (Book)	-0.42868721	0.157800863	777959690	5	3	3	39.4	2016	USA	USA	New effect size	Borrelia burgdorferi	Lyme disease	26	N/A	N/A	Small mammals	Mammal host species richness	LB Incidence USA	Yes
83	38	Hofmeester T. 2016. The role of host diversity in Borrelia burgdorferi s.l. dynamics in Ecology and prevention of Lyme borreliosis (Book)	0.364075692	0.235041814	370941232	5	3	3	50.7	2016	Europe	Europe	New effect size	Borrelia burgdorferi	Lyme disease	17	N/A	N/A	Small mammals	Mammal host species richness	LB Incidence Europe	Yes
